# Supplementary material for: Endometrial Carcinoma: Molecular Cytogenetics and Transcriptomic Profile
Source: Cancers (Basel). 2022 Jul 20;14(14):3536. doi: 10.3390/cancers14143536 (PMC9325179; doi:10.3390/cancers14143536)
Supplement: Supplementary file 1 [file cancers-14-03536-s001.zip]

Archive with 3 entries (3 files):
- Figure S1.pdf
- Table S1..xlsx
- Table S2..xlsx
